# Supplementary material for: A major quantitative trait locus for wheat total root length associated with precipitation distribution
Source: Front Plant Sci. 2022 Aug 24;13:995183. doi: 10.3389/fpls.2022.995183 (PMC9451531; doi:10.3389/fpls.2022.995183)
Supplement: Supplementary Table 1 — Information of kompetitive allele-specific PCR (KASP) used in this study. [file Data_Sheet_1.xlsx]

## Sheet: Table S1
Table S1 Information of KASP makers used in this research.
Makers	Primers	Sequences (5'-3')	TM (℃)
KASP-AX-110527441	F1	GAAGGTGACCAAGTTCATGCTCTTTAACCCGACAAGTCTTC	66.7
	F2	GAAGGTCGGAGTCAACGGATTCTTTAACCCGACAAGTCTTT	66.7
	R	TGGCTGCTCATTTATCTGG	53.01
KASP-RhtD1	F1	GAAGGTGACCAAGTTCATGCTCATGGCCATCTCGAGCTGCTC	70.45
	F2	GAAGGTCGGAGTCAACGGATTCATGGCCATCTCGAGCTGCTA	70.45
	R	CGGGTACAAGGTGCGCGCC	63.79
References:
[1] Liu, J., Tang, H., Qu, X., et al. A novel, major, and validated QTL for the effective tiller number located on chromosome arm 1BL in bread wheat. Plant Mol. Bio. 104:173-185 (2020).
[2] Rasheed, A., Wen, W., Gao, F., et al. Development and validation of KASP assays for genes underpinning key economic traits in bread wheat. Theor. Appl. Genet. 129:1843-1860 (2016).

## Sheet: Table S2
Table S2 Correlation coefficients of five independent tests for RSA-related traits.
Trait	Test	T1	T2	T3	T4	T5
TRL	T1	1
	T2	0.37**	1
	T3	0.20*	0.31**	1
	T4	0.21*	0.31**	0.47**	1
	T5	0.27**	0.43**	0.48**	0.28**	1
RA	T1	1
	T2	0.39**	1
	T3	0.24*	0.39**	1
	T4	0.18	0.33**	0.52**	1
	T5	0.25**	0.42**	0.52**	0.28**	1
RD	T1	1
	T2	0.30**	1
	T3	0.16	0.13	1
	T4	0.08	0	0.14	1
	T5	0.05	0.09	0	0.04	1
RV	T1	1
	T2	0.40**	1
	T3	0.28**	0.44**	1
	T4	0.15	0.32**	0.53**	1
	T5	0.22*	0.38**	0.51**	0.26**	1
RT	T1	1
	T2	0.19	1
	T3	0.05	0.05	1
	T4	0	0.20*	0.16	1
	T5	0.1	0.12	0.24*	0.09	1
RF	T1	1
	T2	0.44**	1
	T3	0.31**	0.31**	1
	T4	0.23*	0.31**	0.38**	1
	T5	0.29**	0.43**	0.41**	0.22*	1
RDW	T1	1
	T2	0.30**	1
	T3	0.18	0.31**	1
	T4	0.07	0.09	0.29**	1
	T5	0.36**	0.34**	0.40**	0.18*	1
SDW	T1	1
	T2	0.30**	1
	T3	0.32**	0.34**	1
	T4	0.05	0.21*	0.30**	1
	T5	0.42**	0.28**	0.50**	0.17	1
DRS	T1	1
	T2	0.13	1
	T3	0.20*	0.35**	1
	T4	0.20*	0.33**	0.41**	1
	T5	0.30**	0.15	0.22*	0.25**	1
RN	T1	1
	T2	0.04	1
	T3	0.15	0.21*	1
	T4	0.09	0	0.39**	1
	T5	0.12	0.06	0.50**	0.44**	1
Note:
T for test;
TRL: total root length; RA: root area; RV: root volume;
RD: root diameter; RT: root tips; RF: root forks; RDW: root dry weight;
SDW; shoot dry weight; DRS: dry root–shoot ratio; RN: root number.
* and ** mean significant difference at P < 0.05 and 0.01 probability level.

## Sheet: Table S3
Table S3 Genotypes of Chinese wheat landraces (CWL).
AS_NO	Accession	China agro-ecological zones	Genotype
AS661005	baixiaomai	I	AA
AS661006	baimangmai	I	AA
AS661007	guanghulutou	I	N
AS661009	tumai	I	AA
AS661010	wuhuatou	I	AA
AS661011	hongmangmai	VII	AA
AS661012	henanbai	I	AA
AS661013	baimang	I	AA
AS661016	daqingmang	I	AA
AS661017	hongmangbai	I	AA
AS661018	baihulutou	I	AA
AS661019	xiaobaimang	II	AA
AS661021	youzimai	II	AA
AS661023	wuhuatou	II	AG
AS661024	baipibai	I	AA
AS661027	xiaomaimang	II	AA
AS661028	baimai39F	I	AA
AS661030	gongxianmai	II	AA
AS661033	yulinbai	II	N
AS661034	daheshangtou	II	AA
AS661035	baike	I	AA
AS661037	dabaimai	II	AA
AS661038	dabailing	II	AA
AS661039	zijingbai	I	AA
AS661041	xiaobaipi	II	AA
AS661042	liulengmai	II	AA
AS661046	erguangtou	I	GG
AS661053	baiqingtinghong	I	GG
AS661054	daqitou	I	AA
AS661056	tutoubai	I	AA
AS661062	baixiaomai	II	AG
AS661065	dabaimang	I	AA
AS661066	chunqiumaizi	I	AA
AS661067	xiaohongmang	I	AA
AS661069	hongtumai	II	AA
AS661071	hongmangbai	II	AA
AS661072	hongmangmai	II	AA
AS661073	baimangmai	II	AA
AS661074	guchengxiaomai	II	AA
AS661075	gaochan1hao	II	AA
AS661076	honghulubaimai	II	AA
AS661078	dahongmang	II	AA
AS661079	baikebai	II	AA
AS661080	baihulutou	II	AA
AS661081	sumai	I	AA
AS661083	heshangtou	I	N
AS661094	dabaimai	I	GG
AS661096	tuxiaomai	I	AG
AS661097	xiaomangmai	I	GG
AS661099	dadongxiaomai	I	GG
AS661102	baimangmai	I	AA
AS661103	zhuganqing	I	GG
AS661104	baimanghong	I	AG
AS661107	baiguandong	I	GG
AS661108	huolishao	I	AA
AS661109	mangmai	I	AG
AS661110	baixianmang	I	GG
AS661111	baimangmai	I	GG
AS661112	youmangshangeda	I	GG
AS661114	hongbi	I	AA
AS661115	yangzhongsanyuehuang	I	GG
AS661116	baishanmai	I	GG
AS661117	louguding	II	GG
AS661118	qimai	II	GG
AS661119	jinbaoyu	II	AA
AS661120	banmangmai	II	AA
AS661122	zijielumai	II	GG
AS661123	bo’erqing	II	AA
AS661124	hongkangbai	II	AA
AS661125	biansui	II	AA
AS661126	hongmangxiaomai	II	AA
AS661127	baiguangtou	II	AA
AS661128	laohongtuxiaomai	II	N
AS661129	xiaogongxian	II	GG
AS661130	hongmangmai	II	AG
AS661131	xiaohongmang	II	AG
AS661132	baishamai	II	AA
AS661134	xiaobiansui	II	GG
AS661136	baimai	II	N
AS661137	baitutou	II	GG
AS661138	banjiemangdabai	II	GG
AS661139	mazhatoumai	II	AA
AS661140	hongmanghongmai	II	AA
AS661141	xiaobaimangmai	II	N
AS661143	baihulutou	II	AA
AS661145	baikumai	II	AA
AS661147	hongxiumai	II	AA
AS661148	bailouguding	II	GG
AS661149	baikangyangmai	II	GG
AS661150	hongheshang	II	AA
AS661151	huomai	II	AA
AS661152	yejiling	II	GG
AS661153	yazizui	II	AA
AS661156	bimangbai	II	AA
AS661159	caiyangzhuang	II	AA
AS661160	shidaosankemang	II	AA
AS661162	xiaohongmangliangmai	II	AA
AS661163	piaoxiao	II	GG
AS661164	baitumai	II	AA
AS661165	changmangbai	II	GG
AS661166	hongduomai	II	AA
AS661168	jinmai	II	AA
AS661169	luanrangxian	II	AA
AS661170	dabaimang	II	AG
AS661171	hongmangguozitou	II	N
AS661173	kaoshanhong	II	N
AS661174	yulincao	II	AA
AS661176	xiumai	II	AA
AS661177	dongmai	II	AA
AS661179	baimangyouzi	II	GG
AS661182	baigedatou	II	GG
AS661183	dakoumai	II	GG
AS661184	cantiaomai	II	AA
AS661185	yingsizhuang	II	N
AS661187	xiaozibai	II	AA
AS661188	datouben	II	AA
AS661190	ercaomai	II	N
AS661191	kumai	II	AA
AS661194	pushanbamai	II	GG
AS661197	huangguaxian	II	GG
AS661198	dabaimai	II	GG
AS661199	baicaomai	II	AA
AS661200	mazhamai	II	AA
AS661201	xiaofoshou	II	AA
AS661202	benyouzimai	II	N
AS661203	baitiaoyu	II	AA
AS661204	benhulumai	II	AA
AS661205	wuhuatou	II	AA
AS661206	baimangbai	II	N
AS661207	tutoumai	II	GG
AS661208	laochushanbao	II	AA
AS661209	lingbao925	II	AA
AS661210	gedatou	II	GG
AS661211	sanyuehuang	II	AG
AS661212	gedasuihongmai	II	GG
AS661215	baimai	II	AG
AS661216	youmangcao	II	AA
AS661217	dalihong	II	AA
AS661219	hongmanghong	II	N
AS661220	youzitou	II	AA
AS661221	zihuatou	II	AA
AS661222	benmai	II	AA
AS661223	baisuibai	II	AA
AS661224	qumangmai	II	AA
AS661225	ermangmai	II	AA
AS661226	xiaobaimai	III	GG
AS661227	liangganbai	III	AA
AS661228	zaobanyue	II	N
AS661229	baicantiao	II	N
AS661230	zhaoziya	II	AA
AS661231	baiheshangtou	II	AA
AS661232	hongquanmang	II	AG
AS661233	yerenmao	II	AA
AS661234	xiaozihong	II	AA
AS661236	youmangcao	III	AA
AS661237	huomai	III	AA
AS661239	baihuomai	II	AA
AS661241	changmangbaike	I	GG
AS661243	shihuiyaohuomai	I	GG
AS661244	baitumai	I	GG
AS661246	laomai	I	AG
AS661249	baimazhamai	I	AA
AS661250	siqiangxiaomai	I	AA
AS661251	nv'erhong	I	GG
AS661252	dapushanba	II	GG
AS661253	liulengmai	II	AA
AS661254	daqimai	II	AA
AS661256	gouweibabaimai	II	AA
AS661257	lengshanmai	V	AA
AS661258	yu'ermai	II	AG
AS661259	laobaitiaozi	I	AA
AS661260	yangmai	I	GG
AS661262	huangwumanglaomai	I	GG
AS661263	sichuanbai	I	AG
AS661264	siyuehuang	I	AA
AS661265	wuzimai	I	GG
AS661266	erhuangmai	I	GG
AS661267	baitiaomai	I	AA
AS661268	honglanmai	I	N
AS661270	laotiaozimai	I	AA
AS661274	yangbaimai	VI	GG
AS661275	guangtou	VI	GG
AS661277	changsuibaimai	VI	N
AS661278	yangmai	VI	GG
AS661279	youmangbaifu	VI	GG
AS661280	fangzhengbendimai	VI	N
AS661281	xiaohongmang	VI	GG
AS661282	zaoyangmai	VI	GG
AS661283	daqingmang	VI	AA
AS661284	xuemai	VI	AA
AS661286	dabaili	I	N
AS661287	xinjinyoumang	I	GG
AS661289	xiaozhihongmai	I	N
AS661290	shishoumai	VII	GG
AS661293	dahongpao	VII	AG
AS661295	mangmai	VII	GG
AS661297	xiaoriqixiaomai	VII	AA
AS661298	dahongpao	VII	GG
AS661302	xiaohongmai	VII	AG
AS661303	baimangmai	VII	GG
AS661304	hongsesui	VII	GG
AS661305	dahongmai	VII	GG
AS661306	xiaobaisui	VII	GG
AS661309	baichunmai	VIII	GG
AS661310	lvjiankou	VIII	GG
AS661311	laohongmai	VIII	GG
AS661315	xiaohemai	VIII	GG
AS661316	qingmangmai	VIII	GG
AS661317	xiaoheshangtou	VIII	GG
AS661318	qitoumai	VIII	GG
AS661319	waibozi	VIII	GG
AS661320	xiaomai	VIII	GG
AS661321	baijiankou	VIII	N
AS661324	bailaolaibian	VIII	GG
AS661327	baidatou	VIII	GG
AS661329	shanxihong	VIII	GG
AS661331	xiaobaimai	VIII	GG
AS661332	shanxibaimai	I	GG
AS661333	baimangmai	I	N
AS661334	hongmazha	I	AA
AS661335	baiqimai	I	GG
AS661337	xiaoqingmang	I	AA
AS661338	hongqimai	I	AA
AS661341	laomangmai	V	GG
AS661350	dabaimai	IX	GG
AS661356	kuzierkuzige	X	GG
AS661357	kuchebaidongmai	X	GG
AS661358	reyimuxia	X	GG
AS661359	mailuowaxi	X	AA
AS661366	haaretuosiman	X	N
AS661367	heidongmai	X	N
AS661369	qingxinlanmai	X	GG
AS661373	jiuhaomai	III	AA
AS661374	haiyanzhong	III	AA
AS661375	cuodaosiguatou	III	GG
AS661376	youmangzipi	III	AA
AS661378	liuzhutou	III	N
AS661379	yangzimai	III	AA
AS661380	jianzituan	III	AA
AS661381	heshangtou	III	N
AS661382	baisiguatou	III	AG
AS661383	baichangshao	III	AA
AS661384	jianfangzhu	III	AA
AS661385	dumai	III	AA
AS661386	huangkefangliuzhu	III	AA
AS661387	jiangyinbaimai	III	AG
AS661388	honghuaqimai	III	AA
AS661389	huanghuazhu	III	AA
AS661390	baikeliuzhutou	III	AA
AS661392	yejihong	III	AA
AS661393	zaoxiaomai	III	AA
AS661394	annanmai	III	AA
AS661395	baihualangtou	III	AG
AS661396	huoshaotian	III	AA
AS661397	honhmangzaoxiaomai	III	AA
AS661398	guangdezao	III	AA
AS661400	nuogengqing	III	AA
AS661401	balangtou	III	AA
AS661402	zaobaimangmai	III	AA
AS661404	chixiaomai	III	AA
AS661405	yanglazi	III	AA
AS661406	hongxiaomai	III	N
AS661408	ziganzi	III	GG
AS661409	xiaohongtou	III	AA
AS661411	changqibaike	III	AA
AS661412	nuopangtou	III	AA
AS661413	youmangsilengtou	III	AA
AS661414	daoshuibai	III	AA
AS661415	changsuibaike	III	AA
AS661416	baizhaoyu	III	AA
AS661417	hongkechangmang	III	AA
AS661418	baijiaozi	III	N
AS661419	zaowutian	III	AA
AS661420	caizihuang	III	AG
AS661421	qingmangzi	III	AA
AS661423	huaqixiaomai	III	AA
AS661425	manghuazi	III	AA
AS661426	dahuangpi	III	AA
AS661427	wumangmai	III	AA
AS661428	baimangzi	III	N
AS661430	dahongpi	III	AA
AS661431	meixiuhuang	III	GG
AS661434	yuhuazi	III	N
AS661435	zhuantoubaike	II	AA
AS661436	hongmai	II	AA
AS661439	sanyuehuang	II	AA
AS661440	xiaolihong	II	AA
AS661441	youzimai	II	AA
AS661442	tutoumai(jia)	II	AG
AS661443	baiyouzi	II	N
AS661444	baisuibai	II	N
AS661445	baisuihong	III	AA
AS661446	honhshimai	II	AA
AS661447	xiaohongmai	II	AA
AS661448	xiaoyuhua	III	N
AS661449	daliuleng	II	AG
AS661450	dayangxiaomai	II	AA
AS661451	baiheshangtou	III	AA
AS661452	shunshuihong	III	AA
AS661453	xiaoyuhua	III	AA
AS661454	putaomai	III	N
AS661455	baijiaomai	III	AA
AS661458	zhangsihong	III	AA
AS661459	waiguoyazuitou	III	AG
AS661460	huxumai	III	AA
AS661461	wugongmai	III	AA
AS661462	jiangxizao	III	AA
AS661463	wugongbian	III	AA
AS661465	heshangtou	III	AA
AS661469	daheshangtou	III	AA
AS661470	hongmai	III	AA
AS661472	feixisanyuehuang	III	AA
AS661473	dujiaqiaoxiaomai	III	AA
AS661474	shangbaosanyuehuang	III	AA
AS661475	shangsasongputou	III	AA
AS661476	linpingyangmai	III	AA
AS661477	baixu	III	GG
AS661478	hongkemagonghe	III	AA
AS661479	baikeguangtou	III	AA
AS661480	honglizitou	III	AA
AS661481	xumai	III	AA
AS661482	huoshaomai	III	AA
AS661483	hongkewugong	III	GG
AS661484	guangmai	III	AA
AS661485	fangpu	III	AA
AS661488	tiedingmai	III	AA
AS661490	liulengmaomai	III	AA
AS661492	puzhumai	III	AA
AS661493	baixuxiaomai	III	AA
AS661494	wumangmai	III	AG
AS661495	maofangtou	III	N
AS661496	huashupu	III	AA
AS661497	baitengkousui	III	AA
AS661498	tiezhuantou	III	AA
AS661499	guangtoumai	III	AG
AS661500	laolaibai	III	AA
AS661501	yangxiaomai	III	AA
AS661502	xianjumai	III	AA
AS661503	baimai	III	AA
AS661504	songhuamai	III	GG
AS661505	zaomaiguang	III	GG
AS661506	tiantaimai	III	AA
AS661507	qingtianmai	III	AA
AS661509	baihuamai	III	N
AS661510	hongtoumai	III	N
AS661511	xiyangmai	III	GG
AS661512	dongyanghongpu	III	AG
AS661513	hongmai	III	AA
AS661514	yejimai	III	AG
AS661515	songpuhongtou	III	GG
AS661516	baipuzaoxiaomai	III	AA
AS661518	jiyumai	III	AA
AS661520	chanmai	III	AA
AS661521	wugongmai	III	AA
AS661523	dingmanghongke	III	GG
AS661524	heshangmai	III	AA
AS661525	baipusui	III	AA
AS661526	yangmai	III	N
AS661527	tiegengqing	III	AA
AS661528	zaoxiaomai	III	AA
AS661529	sheliduo	III	AA
AS661530	baimai	III	AA
AS661531	linhaichangbaican	III	AA
AS661532	baipu(luoqing)	III	AA
AS661533	baikezao	III	AA
AS661534	canshumai	III	AA
AS661535	paozimai	III	AA
AS661536	niqiumai	III	AG
AS661541	wangshuibai	III	AA
AS661542	qiyanghongke	III	AA
AS661543	mayangyangmai	III	AG
AS661544	hongkemai	III	N
AS661545	youmanghongke	IV	AA
AS661547	heshangmai	III	GG
AS661549	baikeyoumang	IV	AA
AS661550	hongkexiaomai	IV	AA
AS661552	hongkemai	IV	GG
AS661554	youmai	IV	AA
AS661555	datianquxiaomai	IV	AA
AS661557	mianmai	IV	N
AS661558	qingyuanxiaomai	IV	AA
AS661560	huoshaomai	IV	AA
AS661561	kangmai	IV	AA
AS661562	baikexiaomai	IV	AA
AS661563	zaoxiaomai	IV	AA
AS661564	puningxiaomai	IV	AA
AS661565	wuxuxiaomai	IV	AA
AS661566	zhangmuxiaomai	IV	AA
AS661567	guipingxiaomai	IV	AA
AS661569	guangtoumai	IV	AA
AS661571	sanyuehuang	V	GG
AS661573	baimaizi	V	AA
AS661574	honghuamaizhong	V	AA
AS661575	guangtoumai	V	GG
AS661580	erxumai	V	GG
AS661581	zhu'ermai	V	AA
AS661582	wuyangmai	V	AA
AS661583	huangmaizi	V	AA
AS661584	yuzuiweimai	V	AA
AS661585	dahuangmai	V	AA
AS661586	youtiaomai	V	GG
AS661587	dahonghua	V	AG
AS661588	nanximai	V	GG
AS661589	guangtoumai	V	AA
AS661590	dongmai'er	V	N
AS661592	zaohonghua	V	AA
AS661593	zaohuangmai	V	AA
AS661594	yizhaixiaomai	V	AA
AS661596	hongtiaomai	V	AA
AS661597	guangtou	V	GG
AS661598	guangtoumai	V	GG
AS661599	yupi	V	AA
AS661600	baimai	V	AA
AS661602	hongxumai	V	GG
AS661604	doumai	V	GG
AS661605	lushanmai	V	GG
AS661606	lanmai	V	AA
AS661609	tuotuomai	V	AA
AS661610	honghuaguangtou	V	AA
AS661611	wulangxiexiaomai	V	N
AS661612	changxuxuqiaomai	V	AG
AS661613	qingquanxiaomai	V	GG
AS661615	yuweimai	V	GG
AS661616	hechuanmai	V	N
AS661617	huayangxiaomai	V	GG
AS661618	wumangmai	V	GG
AS661619	huanghuaxiaomai	V	GG
AS661620	guangguangtou	V	AA
AS661621	danaoke	V	AG
AS661622	yangmai	V	AA
AS661625	hongkejiang	V	GG
AS661626	baikejiang	V	AA
AS661627	bazhouxiaomai	V	AA
AS661629	honghuamai	V	N
AS661630	chikezhuomai	V	GG
AS661631	beibeixiaomai	V	AG
AS661633	huoshaomai	V	GG
AS661634	hongmangmaizi	IX	N
AS661636	dongmai	V	AA
AS661637	zaodongmai	V	AA
AS661639	hongkekemaizi	V	AA
AS661640	heshangmai	V	AG
AS661641	hongpimai	V	GG
AS661642	yicuomao	V	AA
AS661643	baimaizi	V	GG
AS661644	fangmai	V	AA
AS661645	baidongmai	V	AA
AS661647	laolaihong	V	N
AS661648	baihuamai	V	AA
AS661652	sanyuehuang	V	AA
AS661654	honghuaxuxumai	V	AA
AS661655	baimaier	V	AA
AS661656	hongkebaidongmai	V	N
AS661657	yuqiumai	V	AG
AS661658	baikexuxusanyuehuang	V	AA
AS661661	paidengmai	V	GG
AS661662	yumai	V	N
AS661663	gaoganhongmai	V	GG
AS661664	dahongmai	V	AG
AS661665	yuqiumai	V	GG
AS661666	xizhanmai	V	GG
AS661667	caoxiepian	V	AA
AS661668	huimai	V	GG
AS661669	youmai	V	AA
AS661670	huanghuamai	V	AA
AS661671	guangtoumai	V	GG
AS661675	hongmangmai	V	AA
AS661676	liulengmai	V	GG
AS661678	baihuamai	V	GG
AS661679	tiekemai	V	AA
AS661681	fengqingxiaomai	V	AA
AS661682	zhusimai	V	AA
AS661683	zimai	V	AA
AS661684	yangmaizi	V	AA
AS661692	dahongmai	VII	GG
AS661693	xiaobaimai	VII	GG
AS661694	erdaomei	VII	GG
AS661695	xiaobaipi	VII	GG
AS661696	huomaizi	VI	GG
AS661697	youmangxiaomai	VI	AA
AS661698	hongmang5hao	VI	AA
AS661699	suliandaye	VI	AA
AS661700	tutoumai	VI	GG
AS661701	changsihong	III	AA
AS661703	baiyuhua	III	AA
AS661704	jianzimai	III	AA
AS661705	nanjinghuang	III	AA
AS661706	zhenjiang3-96	III	AA
AS661707	baiduanheshangmai	III	AG
AS661709	yongheguangtoumai	III	AA
AS661710	guangtou	III	GG
AS661711	huangpi	III	AG
AS661712	shangxuezao	IV	GG
AS661713	guwanchisui	IV	AA
AS661715	heshangmai	IV	AA
AS661716	guangchangliuyemai	IV	AA
AS661717	guangtoumai	III	AA
AS661718	heshangmai	III	AA
AS661720	shichuan	III	AA
AS661722	xiaoyouzimai	II	GG
AS661723	huangzhongxiaomai	II	AA
AS661724	baisuizi	II	AA
AS661725	yejihong	II	GG
AS661726	baimanghong	II	AA
AS661729	shanlinguomai	III	AA
AS661730	wuhongcao	III	AG
AS661732	changshamai	III	AA
AS661734	baimayaxiaomai	III	GG
AS661735	baimai	III	AA
AS661736	baimaizi	III	AA
AS661737	dongmai	III	AG
AS661738	niqiuzhuan	III	AA
AS661739	zhuganqing	III	AA
AS661740	guanyuhong	III	AA
AS661742	hongmang	III	AA
AS661744	songmangzi	III	AA
AS661745	hongxu	III	GG
AS661746	xiaoganmai	III	AA
AS661747	caoxieban	III	AA
AS661748	peishanbai	III	AA
AS661749	yangmai	III	AA
AS661750	yuanzhui	III	GG
AS661751	tiezimai	III	AA
AS661753	gaoshanxiaomai	III	AA
AS661754	quanmang	III	AA
AS661755	quanmangxiaomai	III	AA
AS661756	xishuibagutao	III	AA
AS661757	zimai	III	AA
AS661758	pushanba	III	AA
AS661759	wugongmai	III	AA
AS661760	wugongxu	III	AA
AS661761	jiyubao	III	N
AS661762	baikeheshangmai	III	AA
AS661763	guangtoumai	IV	N
AS661764	bendixiaomai	IV	AA
AS661768	baiyuxiaomai	IX	GG
AS661771	tuo'ermai	V	AA
AS661773	guangtouxiaomai	V	AA
AS661774	guangtouxiaomai	V	AA
AS661775	gaoshanzaoshuxiaomai	IX	GG
AS661777	zhaonixiaomai	V	GG
AS661778	ranriwumangmai	IX	GG
AS661779	qianqianmai	V	AA
AS661780	wuhuaxiaomai	V	AA
AS661781	daheimai	V	AG
AS661782	guangyiwuyuemai	V	AA
AS661783	wumulongxiaobaimai	V	N
AS661784	bendixiaomai	V	AA
AS661785	bendiyoumangxiaomai	V	AA
AS661786	bendizimai	V	AA
AS661790	youmanghuakemai	V	AA
AS661791	guangtoubaikemai	V	AA
AS661792	guangtoumai	V	AA
AS661793	guangtoumai-2	V	AA
AS661794	hohgganguangtoumai	V	N
AS661795	huakemai	V	AA
AS661796	ruankemai	V	AA
AS661798	chunmai	V	AG
AS661800	sanyuehuang	I	N
AS661803	xiaosanyuehuang	III	N
AS661804	xiaohongmai	I	GG
AS661806	shanyangxue	I	AA
AS661807	makouxi	III	AA
AS661809	changmanghong	II	AA
AS661810	changsuimai	I	AA
AS661812	shisanmai	II	N
AS661814	bailanmai	II	AA
AS661815	baiximai	II	GG
AS661817	baiyu'ermai	II	GG
AS661819	baiyanglazi	II	AA
AS661822	baiyanglazi	V	N
AS661823	baiwugongcao	II	AA
AS661824	baijiantiao	I	GG
AS661825	baisuihonglibeidimai	I	GG
AS661826	lanmai	II	GG
AS661827	lanhuamai	III	AA
AS661831	laoxianmai	III	GG
AS661832	laomanmai	I	GG
AS661833	huitoucao	I	AA
AS661837	hongdatou	I	GG
AS661839	honghuamai	V	N
AS661840	hongyucao	I	AA
AS661842	hongxingliu	V	AA
AS661843	hongxumai	III	AA
AS661845	yugongdiao	V	AA
AS661846	shanxibai	III	AA
AS661847	yangxiaomai	I	AA
AS661848	canlaomai	V	AA
AS661850	cantiaomai	I	AA
AS661851	hulutou	II	GG
AS661853	pushanba	III	AA
AS661855	deguolan	II	GG
AS661856	dabaimai	VIII	GG
AS661860	lanzhouhongmaizi	VIII	N
AS661861	hongmaomai	VIII	GG
AS661864	ziganzi	VIII	N
AS661865	daliuyuehuang	IX	N
AS661866	dahongmai	IX	GG
AS661867	xiaohongmai(babao)	IX	N
AS661868	xiaohongmai	IX	GG
AS661871	maohongmai	IX	GG
AS661872	galaohan	IX	GG
AS661873	lanmai	IX	GG
AS661880	dabailing(pingyuan40)	II	AA
AS661881	xiaohongmang	II	GG
AS661882	shulu2hao	II	AA
AS661885	shenxianmiao	II	AG
AS661886	biyumai	I	AA
AS661887	dangdizhong	VI	GG
AS661888	yanghuomai	VI	AA
AS661890	fengxiangmai	V	GG
AS661891	baimai	V	AA
AS661892	dingqingmaoyinmai	IX	N
AS661893	guangqianwumang	IX	AA
AS661895	wangkamai	IX	GG
AS661896	wumangwaoyinmai	IX	GG
AS661897	wumangbaimai	IX	GG
AS661900	zharenmabu	IX	GG
AS661901	zharenzhuoma	IX	GG
AS661903	zhaguogouqumai	IX	GG
AS661904	zhana	IX	GG
AS661908	zhongmangzhuoma	IX	N
AS661910	maoyinmai	IX	GG
AS661911	changmangmaoyinmai	IX	GG
AS661912	changmangbailimai	IX	N
AS661914	changmangpeizhuo	IX	GG
AS661915	renbuchun	IX	AG
AS661916	rendachangguangmai	IX	GG
AS661919	pizhuo	IX	AA
AS661921	dongmenhongtuzi	IX	GG
AS661922	dongmentutoumai	IX	AA
AS661923	donglaichanghongmai	IX	AA
AS661925	baixiaomai	IX	GG
AS661928	jiachangmai	IX	N
AS661929	jiachazharenzhuoma	IX	AA
AS661931	jiachadongchunmai	IX	GG
AS661932	jiachahongmai	IX	GG
AS661933	jiachahongyin	IX	GG
AS661934	jiachashumai	IX	N
AS661936	jidingwumangchun	IX	GG
AS661938	jilinchunmai	IX	AG
AS661939	jixiongzhaga	IX	AG
AS661941	dazizaxiaomai-3	IX	N
AS661945	quxiajizhuo	IX	N
AS661948	quhongmai	IX	GG
AS661951	tuanjiejizhuo	IX	AA
AS661955	xingrongchunmai	IX	AA
AS661956	hongxiaomai	IX	AG
AS661957	hongheshangtou	IX	GG
AS661961	suzhuozhuoma	IX	GG
AS661962	gangjijizhuo	IX	AG
AS661963	tumaomai	IX	N
AS661964	shagangchun	IX	N
AS661966	longnanchangmang	IX	AG
AS661967	linzhizaxiaomai	IX	N
AS661969	jieguozharenbu	IX	GG
AS661970	nianzhadongxiaomai	IX	GG
AS661975	xuelongzhuo	IX	GG
AS661976	bomizamai-5	IX	AA
AS661977	zedangmaoyin	IX	AA
AS661978	zedangzaxiaomai	IX	AA
AS661979	zongshamai	IX	GG
AS661980	dingrichangmang	IX	AA
AS661981	dingjiechun	IX	N
AS661983	chunxiaomai	IX	AA
AS661986	nielamuwumang	IX	N
AS661988	langxiangongzhuo	IX	N
AS661995	lulangbaimai	IX	AG
AS661997	cuonabaimai	IX	GG
AS661998	deyangzamai	IX	GG
AS662001	zangmai-169	IX	AA
AS662003	wumangxiaomai	IX	GG
AS662005	baiyinwumangxiaomai	IX	N
AS662007	quxiaxiaomai	IX	GG
AS662010	huaitangyuzhuo	IX	GG
AS662012	xiaohongmang	II	AA
AS662013	honghulutoubai	II	AG
AS662014	sanyuehuang	III	N
AS662016	hongmanglijianmai	III	AA
AS662017	heshangtou	III	AG
AS662018	nanjingzao	III	AA
AS662019	tiegancao	III	AA
AS662020	molengmai	V	AA
AS662021	duanmangmai	V	GG
AS662022	shenggexiaomai	IX	AG
AS662026	xiakangbu	IX	GG
AS662028	zhaxigangzhuo	IX	GG
AS662030	baimadianzhuo	IX	GG
AS662031	jirizhuo	IX	GG
AS662033	jigupizhuo	IX	AG
AS662034	dadangzhuo	IX	GG
AS662036	yangridasui	IX	GG
AS662037	jiangdangtutou	IX	GG
AS662038	gongjizhuo	IX	AA
AS662039	shamabizhuo	IX	AA
AS662041	layuedasui	IX	GG
AS662042	yigongzhuo	IX	N
AS662043	bomiduanqu	IX	GG
AS662046	sangjiubizhuo	IX	GG
AS662049	tajizhuo	IX	GG
AS662050	pumanghongmai	IX	GG
AS662052	tarongzhuo	IX	GG
AS662053	fanshenzhuo	IX	GG
AS662055	huomaizi	VIII	AA
AS662056	baiyumai	V	AA
AS662057	baizaomai	V	AA
AS662059	laobaimai	VIII	GG
AS662061	youmangyangmai	V	AA
AS662062	hongchuanmai	V	AA
AS662067	huomai	VIII	GG
AS662068	hongtuzi	VIII	GG
WH025	baituzitou	II	GG
WH037	chaoanxiaomai	IV	AA
WH041	chongyanghongmai	III	GG
WH094	huangshuibai	III	AA
WH112	kashenbaipi	X	GG
CS	Chinese Spring	V	GG
Note:
N: missing lines.
References:
[1] Zhou, Y., Chen, Z., Cheng, M., et al. Uncovering the dispersion history, adaptive evolution and selection of wheat in China. Plant Biotechnol. J. 16:280-291 (2018).

## Sheet: Table S4
Table S4 QTL detected for total root length (TRL) using conditional QTL analysis method.
Traits	Chromosome	Position (cM)	Flanking Markers	LOD value	PVE (%)	Add
TRL	4D	62	AX-110527441–AX-110572006	14.6213	38.4784	-73.9125
TRL|RD	4D	62	AX-110527441–AX-110572006	13.6475	38.072	-74.0688
TRL|RT	4B	6	AX-109411152–AX-111130103	3.0226	8.5243	19.7109
TRL|RT	4D	62	AX-110527441–AX-110572006	6.0606	19.3878	-29.6099
TRL|RF	3D	23	AX-111589572–AX-109260274	14.7738	32.4483	-26.1285
TRL|RF	7A	38	AX-109824443–AX-110540980	9.0383	17.8961	-19.1807
TRL|RDW	4D	63	AX-110527441–AX-110572006	3.253	12.8102	-18.3016
TRL|SDW	4D	60	AX-110527441–AX-110572006	6.3587	19.4395	-37.5647
TRL|DRS	4D	62	AX-110527441–AX-110572006	13.89	38.3778	-74.0784
TRL|RN	4D	62	AX-110527441–AX-110572006	14.9922	41.9257	-70.0635
TRL|PH	4D	63	AX-110527441–AX-110572006	12.1034	31.9998	-64.4376
TRL|PH	5A	86	AX-110964357–AX-111594772	3.0802	7.1385	30.6006
TRL|SEL	2B	81	AX-109528193–AX-111563183	3.0433	6.8379	29.2285
TRL|SEL	4D	62	AX-110527441–AX-110572006	11.0523	31.1267	-61.1638
Note:
TRL: total root length; RA: root area; RV: root volume; RD: root diameter; RT: root tips; RF: root forks; RDW: root dry weight;
SDW; shoot dry weight; DRS: dry root–shoot ratio; RN: root number; PH: plant height; SEL: spike extension length.
References:
[1] Liu, J., Tang, H., Qu, X., et al. A novel, major, and validated QTL for the effective tiller number located on chromosome arm 1BL in bread wheat. Plant Mol. Bio. 104:173-185 (2020).
[2] Li, C., Tang, H., Luo, W., et al. A novel, validated, and plant height-independent QTL for spike extension length is associated with yield-related traits in wheat. Theor. Appl. Genet. 133:3381-3393 (2020).

## Sheet: Table S5
Table S5 Comparison of the major quantitative trait loci (QTL) for total root length (TRL) identified in this study with previous studies.
QTL	Left marker information		Right marker information		References
	Physical position	ID	Physical position	ID
QTrl-1B	648204161	wPt-4510	N	wPt-306450	Petrarulo, M., Marone, D., Ferragonio, P. et al. Genetic analysis of root morphological traits in wheat. Mol. Genet.Genomics 290, 785–806 (2015).
QTRL.cgb-1B	5597839	CWM65	N	P8222.5	Liu, X., Li, R., Chang, X. et al. Mapping QTLs for seedling root traits in a doubled haploid wheat population under different water regimes. Euphytica 189, 51–66 (2013).
qTRL-2B	9253026	Xgwm210	16128971	Xbarc1138.2	Ren, Y., He, X., Liu, D. et al. Major quantitative trait loci for seminal root morphology of wheat seedlings. Mol. Breeding 30, 139–148 (2012).
QTrl.sau-2B	75439071	AX-110957638	80101833	AX-111616168	Li T, Ma J, Zou Y, et al. Quantitative trait loci for seeding root traits and the relationships between root and agronomic traits in common wheat. Genome 63(1): 27-36 (2020).
QTrl-2B	12694711	AX-111606522	15724789	AX-109470204	Luo, Q., Hu, P., Yang, G. et al. Mapping QTL for seedling morphological and physiological traits under normal and salt treatments in a RIL wheat population. Theor. Appl. Genet. 134, 2991–3011 (2021).
QTrl.saw-2D.2	N	D-1087925	N	D-1095918	Zheng, X., Wen, X., Qiao, L. et al. A novel QTL QTrl.saw-2D.2 associated with the total root length identified by linkage and association analyses in wheat (Triticum aestivum L.). Planta 250, 129–143 (2019).
QTRL.cgb-3B	N	P3622.4	N	P2076.1	Liu, X., Li, R., Chang, X. et al. Mapping QTLs for seedling root traits in a doubled haploid wheat population under different water regimes. Euphytica 189, 51–66 (2013).
QTrl-4D	9192200	Xbarc1118	19191531	Rht-D1	Kabir, M.R., Liu, G., Guan, P. et al. Mapping QTLs associated with root traits using two different populations in wheat (Triticum aestivum L.). Euphytica 206, 175–190 (2015).
QTrl-4D	337262699	RAC875_c5827_554	438045558	wsnp_BF473052D_Ta_2_1	Kabir, M.R., Liu, G., Guan, P. et al. Mapping QTLs associated with root traits using two different populations in wheat (Triticum aestivum L.). Euphytica 206, 175–190 (2015).
qTRL.4D	N	Pt-0431.4B4D	127166990	wPt-5809.4B4D	Bai C, Liang Y, Hawkesford MJ. Identification of QTLs associated with seedling root traits and their correlation with plant height in wheat. J. Exp. Bot. 64(6):1745-1753 (2013).
QTrl.sau-4B	108095758	Xbarc1096	643995193	Xwmc47	Ma J, Luo W, Zhang H, et al. Identification of quantitative trait loci for seedling root traits from Tibetan semi-wild wheat (Triticum aestivum subsp. tibetanum). Genome 60(12): 1068-1075 (2017).
QTRL-6B	N	wPt-7343-6B	N	N	Canè, M.A., Maccaferri, M., Nazemi, G. et al. Association mapping for root architectural traits in durum wheat seedlings as related to agronomic performance. Mol. Breeding 34, 1629–1645 (2014).
QRl-6B.1	N	AX-94418047	N	N	Fan, X., Zhang, W., Zhang, N. et al. Identification of QTL regions for seedling root traits and their effect on nitrogen use efficiency in wheat (Triticum aestivum L.). Theor. Appl. Genet. 131, 2677–2698 (2018).
QTRL-6B	N	Xcfa2149.1	426494641	Xgwm58	Zhao, Y., Li, Xy., Zhang, Sh. et al. Mapping QTLs for potassium-deficiency tolerance at the seedling stage in wheat (Triticum aestivum L.). Euphytica 198, 185–198 (2014).
qTRL30-6B	N	3.LTR.180	N	5LTR.2/Nikita.770	Ehdaie, B., Mohammadi, S.A. & Nouraein, M. QTLs for root traits at mid-tillering and for root and shoot traits at maturity in a RIL population of spring bread wheat grown under well-watered conditions. Euphytica 211, 17–38 (2016).
QTrl-2SY-4D	14955737	AX-110527441	19585900	AX-110572006	This study
Note:
N represents that information of makers or physical location can not be found；

## Sheet: Table S6
Table S6 The annotation and expression in root for genes in the interval of QTrl.sicau-2SY-4D.
Gene ID (CS v2.1)	Gene ID (CS v1.1)	Function description	Expression in root (TPM, CS v1.1 genome)
TraesCS4D03G0057800*	TraesCS4D02G034600	Pescadillo homolog	45.797
TraesCS4D03G0064200*	TraesCS4D02G038500	Beta-glucosidase	35.6908
TraesCS4D03G0064000*	TraesCS4D02G038300	Eukaryotic peptide chain release factor subunit 1-1	25.4284
TraesCS4D03G0064400*	TraesCS4D02G038700	Zinc finger family protein	20.6593
TraesCS4D03G0054700*	TraesCS4D02G032900	Lysine--tRNA ligase	20.2116
TraesCS4D03G0055900*	TraesCS4D02G033400	Proteasome subunit beta type	20.0547
TraesCS4D03G0059800*	TraesCS4D02G035700	Haloacid dehalogenase-like hydrolase	19.5649
TraesCS4D03G0065600*	TraesCS4D02G039500	Oxysterol-binding protein, putative	19.4175
TraesCS4D03G0057400*	TraesCS4D02G034400	Alkaline ceramidase 3	17.9342
TraesCS4D03G0058100*	TraesCS4D02G034900	N-acetyltransferase, putative	15.1844
TraesCS4D03G0058900*	TraesCS4D02G035200	Lipoxygenase	14.6802
TraesCS4D03G0063200*	TraesCS4D02G037700	Protein-protein interaction regulator	14.6555
TraesCS4D03G0058600*	TraesCS4D02G035100	Lipoxygenase	13.987
TraesCS4D03G0064300*	TraesCS4D02G038600	Beta-glucosidase	11.5718
TraesCS4D03G0054500*	TraesCS4D02G032800	30S ribosomal protein S21	10.0591
TraesCS4D03G0060400*	TraesCS4D02G036200	RING finger protein	9.19099
TraesCS4D03G0066500*	TraesCS4D02G040000	RuvB-like helicase	8.73927
TraesCS4D03G0066800*	TraesCS4D02G040200	Transmembrane fragile-X-F-associated protein	8.71641
TraesCS4D03G0060800*	TraesCS4D02G036400	Ethylene receptor	8.62656
TraesCS4D03G0056600*	TraesCS4D02G034100	polyketide cyclase/dehydrase/lipid transport superfamily protein	8.10472
TraesCS4D03G0061100*	TraesCS4D02G036500	Phosphatidylinositol-4-phosphate 5-kinase family protein	8.01112
TraesCS4D03G0060500*	TraesCS4D02G036300	DUF1764 domain-containing protein	6.29586
TraesCS4D03G0064600*	TraesCS4D02G038900	Protein kinase	5.85965
TraesCS4D03G0065000*	TraesCS4D02G039000	SNARE associated Golgi protein family	5.25915
TraesCS4D03G0060000*	TraesCS4D02G035900	Importin-5	4.84199
TraesCS4D03G0065900*	TraesCS4D02G039700	Phosphatidylinositol-4-phosphate 5-kinase, putative	4.03783
TraesCS4D03G0068100*	TraesCS4D02G040700	Glutamyl-tRNA(Gln) amidotransferase subunit A	3.95352
TraesCS4D03G0063900*	TraesCS4D02G038200	Nucleotide-sugar transporter family protein	3.9052
TraesCS4D03G0053600*	TraesCS4D02G031900	Germin-like protein 1	3.88438
TraesCS4D03G0054300*	TraesCS4D02G032600	Nucleobase ascorbate transporter	3.80956
TraesCS4D03G0057000	TraesCS4D02G034200	Protein yippee-like	3.71496
TraesCS4D03G0056500*	TraesCS4D02G034000	Protein kinase superfamily protein	3.14487
TraesCS4D03G0052300*	TraesCS4D02G031200	tRNA (Ile)-lysidine synthase	3.14014
TraesCS4D03G0056000*	TraesCS4D02G033500	Chloride channel protein	2.91789
TraesCS4D03G0053000*	TraesCS4D02G031400	transmembrane protein, putative (Protein of unknown function, DUF538)	2.90933
TraesCS4D03G0057300*	TraesCS4D02G034300	Zinc finger CCCH domain-containing protein	2.59758
TraesCS4D03G0059400*	TraesCS4D02G035400	RING/U-box superfamily protein	2.54252
TraesCS4D03G0053900*	TraesCS4D02G032200	Germin-like protein 1-1	2.02848
TraesCS4D03G0067100*	TraesCS4D02G040400	GAI-like protein 1	2.00921
TraesCS4D03G0056200*	TraesCS4D02G033700	Nuclear transcription factor Y subunit	1.96131
TraesCS4D03G0052000*	TraesCS4D02G031100	PsbP-like protein 1	1.91352
TraesCS4D03G0064500*	TraesCS4D02G038800	Mitogen-activated protein kinase kinase kinase 1	1.89576
TraesCS4D03G0053200*	TraesCS4D02G031600	Germin-like protein 1	1.86957
TraesCS4D03G0054400*	TraesCS4D02G032700	calpain-type cysteine protease family	1.7053
TraesCS4D03G0053300*	TraesCS4D02G031700	Germin-like protein 1-1	1.3731
TraesCS4D03G0055800*	TraesCS4D02G033300	Myelin-associated oligodendrocyte basic protein isoform 1	1.31719
TraesCS4D03G0060200*	TraesCS4D02G036000	Divalent metal cation transporter MntH 2	1.27009
TraesCS4D03G0065500*	TraesCS4D02G039400	Kinase family protein	1.25503
TraesCS4D03G0065100*	TraesCS4D02G039100	30S ribosomal protein S13, putative, expressed	1.25179
TraesCS4D03G0060300*	TraesCS4D02G036100	Elongation of very long chain fatty acids protein 3	0.942207
TraesCS4D03G0059200*	TraesCS4D02G035300	F-box protein	0.878748
TraesCS4D03G0057700*	TraesCS4D02G034500	WD-repeat protein, putative	0.722872
TraesCS4D03G0066900*	TraesCS4D02G040300	Drug/metabolite transporter	0.637158
TraesCS4D03G0065400*	TraesCS4D02G039300	Histone-lysine N-methyltransferase	0.626262
TraesCS4D03G0053500*	TraesCS4D02G031800	Germin-like protein 1	0.571186
TraesCS4D03G0063300*	TraesCS4D02G037800	Glycosyltransferase	0.531857
TraesCS4D03G0057900*	TraesCS4D02G034700	Adenylosuccinate synthetase	0.518409
TraesCS4D03G0056100*	TraesCS4D02G033600	Late embryogenesis abundant hydroxyproline-rich glycoprotein	0.447237
TraesCS4D03G0059600*	TraesCS4D02G035500	Pentatricopeptide repeat-containing protein	0.418219
TraesCS4D03G0056300*	TraesCS4D02G033800	Cytokinin riboside 5'-monophosphate phosphoribohydrolase	0.353459
TraesCS4D03G0053700*	TraesCS4D02G032000	Germin-like protein 1	0.225196
TraesCS4D03G0058500*	TraesCS4D02G035000	Laccase	0.216928
TraesCS4D03G0055300*	TraesCS4D02G033000	Ankyrin-repeat protein	0.188601
TraesCS4D03G0053800*	TraesCS4D02G032100	Germin-like protein 1-1	0.165579
TraesCS4D03G0063400	TraesCS4D02G037900	UDP-glycosyltransferase	0.161371
TraesCS4D03G0066400*	TraesCS4D02G039900	Fantastic four-like protein	0.160358
TraesCS4D03G0052700	TraesCS4D02G031300	tRNA (Ile)-lysidine synthase	0.149371
TraesCS4D03G0059900*	TraesCS4D02G035800	Pre-mRNA-splicing factor 18	0.138914
TraesCS4D03G0063600	TraesCS4D02G038000	beta-amylase 2	0.129844
TraesCS4D03G0059700*	TraesCS4D02G035600	spindle pole body-associated protein	0.126468
TraesCS4D03G0065300*	TraesCS4D02G039200	Plastid-lipid associated protein PAP / fibrillin family protein	0.059272
TraesCS4D03G0054000	TraesCS4D02G032300	Ankyrin repeat domain protein	0.033109
TraesCS4D03G0064100	TraesCS4D02G038400	sensitive to freezing 6	0.026456
TraesCS4D03G0053100	TraesCS4D02G031500	Glycosyltransferase	0.005422
TraesCS4D03G0066700*	TraesCS4D02G040100	Transcription factor TEOSINTE BRANCHED 1	0
TraesCS4D03G0054200*	TraesCS4D02G032500	Germin-like protein 1-1	0
TraesCS4D03G0065700	TraesCS4D02G039600	60 kDa chaperonin 1	0
TraesCS4D03G0061300	TraesCS4D02G036700	Cysteine protease, putative	0
TraesCS4D03G0058000*	TraesCS4D02G034800	Adenylosuccinate synthetase	0
TraesCS4D03G0063800*	TraesCS4D02G038100	Leucine-rich repeat receptor-like protein kinase family protein	0
TraesCS4D03G0061200	TraesCS4D02G036600	Cysteine protease, putative	0
TraesCS4D03G0056400	TraesCS4D02G033900	Zinc finger family protein	0
TraesCS4D03G0055500*	TraesCS4D02G033100	Leucine-rich repeat receptor-like protein kinase	0
TraesCS4D03G0066100	TraesCS4D02G039800	F-box protein	0
TraesCS4D03G0054100*	TraesCS4D02G032400	Cyst nematode resistance protein-like	0
TraesCS4D03G0055700*	TraesCS4D02G033200	Cytochrome P450 family protein, expressed	0
TraesCS4D03G0061400	TraesCS4D02G036800	Cysteine protease, putative	0
TraesCS4D03G0061500	TraesCS4D02G036900	Cysteine protease, putative	0
TraesCS4D03G0061900	TraesCS4D02G037000	Cysteine protease, putative	0
TraesCS4D03G0062000	TraesCS4D02G037100	Cysteine protease, putative	0
TraesCS4D03G0062700	TraesCS4D02G037200	Cysteine protease, putative	0
TraesCS4D03G0062800	TraesCS4D02G037300	Cysteine protease, putative	0
TraesCS4D03G0062900	TraesCS4D02G037400	Cysteine protease, putative	0
TraesCS4D03G0063000*	TraesCS4D02G037500	Cysteine protease, putative	0
TraesCS4D03G0063100	TraesCS4D02G037600	Cysteine protease, putative	0
TraesCS4D03G0067500	TraesCS4D02G040500	vesicle-associated membrane protein 721	0
Note:
*: common predicated genes between CS v2.1 and Aet v5.0 genomes.
References:
[1] Zhu, T., Wang, L., Rimbert, H., et al. Optical maps refine the bread wheat Triticum aestivum cv. Chinese Spring genome assembly. Plant J. 107:303-314 (2021).
[2] Ma, S., Wang, M., Wu, J., et al. WheatOmics: A platform combining multiple omics data to accelerate functional genomics studies in wheat. Mol. Plant 14:1965-1968 (2021).
[3] Wang, L., Zhu, T., Rodriguez, J.C., et al. Aegilops tauschii genome assembly Aet v5. 0 features greater sequence contiguity and improved annotation. G3-Genes Genom. Genet. 11:jkab325 (2021b).
[4] Consortium, I.W.G.S., Mayer, K.F., Rogers, J., et al. A chromosome-based draft sequence of the hexaploid bread wheat (Triticum aestivum) genome. Science 345:1251788 (2014).
